# Supplementary material for: The Dynamics of Antimicrobial Resistance among Enterobacteriaceae Isolates in Russia: Results of the 2012–2018 INFORM and ATLAS International Program Studies
Source: Antibiotics (Basel). 2022 Jun 10;11(6):790. doi: 10.3390/antibiotics11060790 (PMC9220778; doi:10.3390/antibiotics11060790)
Supplement: Supplementary file 1 [file antibiotics-11-00790-s001.zip]

Archive with 1 entries (1 files):
- antibiotics-1710558-supplementary.pdf
